# Supplementary material for: LSD1 promotes prostate cancer reprogramming by repressing TP53 signaling independently of its demethylase function
Source: JCI Insight. 2023 Aug 8;8(15):e167440. doi: 10.1172/jci.insight.167440 (PMC10445684; doi:10.1172/jci.insight.167440)
Supplement: Supporting data values [file jciinsight-8-167440-s128.xlsx]

## Sheet: Fig 1B
LSD1 staining score
NEPC	Adeno
271.333	205.667
177.5	197.333
278.333	237.5
190	210
198.667	230.333
231.667	203.333
157	200
173.333	204.333
275.667	227.5
226	200
180	60
195	138.333
156.667	200
294	103.333
272.667	196.667
290	173.333
260	197.333
297.333	175
298	76.6667
	156.667
	135
	182.667
	192.5
	120
	123.333

## Sheet: Fig 1C
% cell viability of LASCPC-01
					shLSD1-1								shLSD1-1								shLSD1-2								shLSD1-2								shLSD1-3								shLSD1-3
	-Dox								+Dox								-Dox								+Dox								-Dox								+Dox
% cell viability	96.7316	101.212	105.422	105.345	106.779	100.908	92.3452	91.2563	52.0696	34.8101	37.7271	37.7563	43.0103	41.9897	39.6773	33.0808	95.5985	99.4584	100.041	110.067	105.216	100.087	96.9227	92.6091	41.5267	23.3884	30.8631	15.5931	21.136	21.0854	39.4464	29.7225	113.073	96.6274	105.556	108.059	97.3246	94.4447	97.5778	87.3377	63.5639	64.6898	63.5579	73.0316	61.6835	65.1535	77.8183	43.1894

## Sheet: Fig 1D
% cell viability of LNCaP-N-Myc
	NTC			siLSD1-1			siLSD1-2			siLSD1-3
% cell viability	94.8	100.8	104.4	51.4	33.6	33	45.2	33	37.4	39.6	51	54.8

## Sheet: Fig 1E
% cell viability of MR42D
	NTC			siLSD1-1			siLSD1-2			siLSD1-3
% cell viability	91.6433	105.548	102.809	34.9719	35.3933	40.2388	40.2388	46.7697	51.1938	38.3427	57.3034	38.3427

## Sheet: Fig 2B
SP2509 IC50 values
NEPC lines	SP2509 IC50 values (µM)
LASCPC-01	0.17
NCI-H660	0.23
MR42D	0.27
22Rv1-NMyc	0.29
LNCaP-NMyc	0.32
Adenoca lines	SP2509 IC50 values (µM)
LNCaP	0.18
PC3	0.43
22Rv1	0.57
C4-2B	1.2
ABL	1.74
C4-2	1.78
C4	1.84
MDA-PCa-1	2.43
CA-HPV-10	10
PC-346C	10

## Sheet: Fig 2D and F
Realtive mRNA levels
	EV stable- NTC			EV stable- siLSD1			LSD1 stable-NTC			LSD1 stable-siLSD1			LSD1-K661A stable-NTC			LSD1-K661A stable-siLSD1
LSD1 UTR-3	1.01245	0.991675	0.99588	0.32192	0.329058	0.327619	1.02903	0.966223	1.00474	0.283681	0.269582	0.302058	0.926168	1.05752	1.01632	0.204938	0.212944	0.200434
ectopic LSD1							1	0.989	0.875	0.953	0.771	0.827	0.588	0.788	0.646	0.763	0.967	0.535

## Sheet: Fig 2H
%Cell growth
	EV stable- NTC			EV stable- siLSD1			LSD1 stable-NTC			LSD1 stable-siLSD1			LSD1-K661A stable-NTC			LSD1-K661A stable-siLSD1
%Growth	90.0162	100.125	113.234	59.3009	42.2597	68.7266	99.6757	87.8976	112.427	99.9677	60.8826	112.479	103.185	96.8684	100.02	95.9129	91.21	86.5181

## Sheet: Fig 2E and G
Realtive mRNA levels
	EV NTC			EV siLSD1			LSD1 NTC			LSD1 siLSD1			K661A NTC			K661A siLSD1
LSD1 UTR-3	1	0.936	1.012	0.183	0.266	0.232	0.927	0.999	0.961	0.212	0.202	0.212	0.874	0.892	0.884	0.24	0.213	0.239
ectopic LSD1							1.333	1	0.896	0.733	0.806	0.888	1.002	1.089	1.295	1.181	1.002	1.127

## Sheet: Fig 2I
%Cell growth
	EV stable- NTC			EV stable- siLSD1			LSD1 stable-NTC			LSD1 stable-siLSD1			LSD1-K661A stable-NTC			LSD1-K661A stable-siLSD1
%Growth	113.193	90.4881	101.319	59.314	69.657	55.409	96.4824	101.005	102.513	93.4673	96.4824	97.9899	100.31	108.669	91.0217	99.195	89.7214	88.7926

## Sheet: Fig 3B
Agarwal et al.
Patient ID	DTB_003_BL	DTB_032_BL	DTB_036_BL	DTB_040_BL	DTB_080_Pro	DTB_110_BL	DTB_120_BL	DTB_135_Pro	DTB_174_BL	DTB_205_BL	DTB_210_Pro	DTB_218_BL	DTB_001_BL	DTB_002_BL	DTB_004_BL	DTB_005_BL	DTB_007_BL	DTB_008_BL	DTB_009_BL	DTB_010_Pro	DTB_011_BL	DTB_018_BL	DTB_018_Pro	DTB_020_BL	DTB_021_BL	DTB_022_BL	DTB_022_Pro	DTB_022_Pro2	DTB_023_BL	DTB_024_Pro	DTB_024_Pro2	DTB_030_BL	DTB_031_BL	DTB_034_BL	DTB_035_BL	DTB_038_BL	DTB_042_BL	DTB_046_BL	DTB_049_BL	DTB_053_BL	DTB_055_Pro	DTB_059_BL	DTB_060_BL	DTB_060_Pro	DTB_061_BL	DTB_063_BL	DTB_063_Pro	DTB_064_BL	DTB_065_BL
KDM1A	3.29547	2.28544	2.85359	3.39148	2.45359	4.02963	2.42392	3.78283	2.88982	3.88732	3.01062	3.4889	1.64673	2.49568	1.0438	1.56653	2.54632	2.29051	2.62104	2.31846	3.73433	2.85532	3.23672	2.28849	1.5217	1.94876	1.84845	1.66203	3.22327	2.21375	2.07317	3.28691	2.65395	2.01357	2.36368	1.64287	1.80336	1.47705	1.85317	2.18942	3.33077	2.39243	1.90806	2.27109	1.09527	3.14931	3.16463	1.84214	2.21812
Chipidza TP53 activity score	-9.7397	-5.37999	-8.7865	-5.64602	5.25821	-9.03992	-4.63993	-11.541	1.32635	-11.2446	-2.80051	-12.3626	6.84562	1.98359	1.1308	-2.05894	0.93774	4.73829	-7.40889	-0.183535	9.48362	-2.52538	-3.35043	6.18538	4.80425	7.86193	-0.0742487	16.2002	-6.83487	2.78329	3.68363	2.9557	-6.52891	0.818615	7.22322	2.88199	1.2871	0.316871	2.70144	-9.94917	-10.2875	-6.63403	1.64756	4.8609	2.21036	-5.55373	0.0965571	3.22485	-2.87987
TCGA
Patient ID	TCGA-VP-AA1N-01A-31R-A41O-07	TCGA-XK-AAIW-01A-11R-A41O-07	TCGA-ZG-A9L5-01A-12R-A41O-07	TCGA-G9-7522-01A-11R-2263-07	TCGA-J4-A67N-01A-11R-A30B-07	TCGA-HC-A6AL-01A-11R-A30B-07	TCGA-EJ-8469-01A-11R-2403-07	TCGA-EJ-A46D-01A-21R-A32Y-07	TCGA-G9-6367-01A-11R-1789-07	TCGA-VP-A87E-01A-31R-A352-07	TCGA-HC-A4ZV-01A-11R-A26U-07	TCGA-G9-6373-01A-11R-1789-07	TCGA-G9-6370-01A-11R-1789-07	TCGA-KK-A7AP-01A-12R-A33R-07	TCGA-YL-A8HL-01A-11R-A36G-07	TCGA-EJ-5518-01A-01R-1580-07	TCGA-HC-A632-01A-11R-A29R-07	TCGA-EJ-5532-01A-01R-1580-07	TCGA-CH-5791-01A-11R-1580-07	TCGA-V1-A9OT-01A-11R-A41O-07	TCGA-CH-5740-01A-11R-1580-07	TCGA-EJ-A8FP-01A-21R-A36G-07	TCGA-V1-A8MK-01A-11R-A36G-07	TCGA-EJ-7331-01A-11R-2118-07	TCGA-G9-6377-01A-11R-1965-07	TCGA-EJ-5525-01A-01R-1580-07	TCGA-CH-5751-01A-11R-1580-07	TCGA-CH-5753-01A-11R-1580-07	TCGA-EJ-A8FS-01A-11R-A352-07	TCGA-HC-7080-01A-11R-1965-07	TCGA-J9-A52E-01A-11R-A26U-07	TCGA-HC-A9TE-01A-11R-A41O-07	TCGA-X4-A8KS-01A-12R-A36G-07	TCGA-CH-5788-01A-11R-1580-07	TCGA-G9-7510-01A-11R-2263-07	TCGA-TP-A8TT-01A-12R-A41O-07	TCGA-HC-8256-01A-11R-2263-07	TCGA-VP-A876-01A-11R-A352-07	TCGA-YL-A8S8-01A-11R-A37L-07	TCGA-VP-A87H-01A-11R-A352-07	TCGA-2A-A8VL-01A-21R-A37L-07	TCGA-KK-A8I6-01A-11R-A36G-07	TCGA-M7-A722-01A-12R-A36G-07	TCGA-2A-A8VV-01A-11R-A37L-07	TCGA-G9-6371-01A-11R-1789-07	TCGA-J4-A67K-01A-21R-A30B-07	TCGA-EJ-7125-01A-11R-1965-07	TCGA-V1-A9OY-01A-11R-A41O-07	TCGA-EJ-5521-01A-01R-1580-07
KDM1A	4.17316	4.97855	4.57984	4.3776	4.46042	4.40875	4.89257	4.47636	4.05623	4.06807	3.84342	4.29835	4.41162	4.52835	4.62016	4.24349	4.63652	4.24947	4.50248	4.64916	4.80458	4.1767	4.36195	4.45854	4.35962	5.01838	5.05225	4.84906	4.40596	4.21308	4.23295	4.27013	4.11212	4.60836	4.13961	4.49895	4.44016	4.80383	4.60134	4.56352	4.22931	4.71475	4.53512	4.72867	4.55813	4.41999	4.35607	4.56565	4.43458
Chipidza TP53 activity score	-4.74375	-14.8402	-7.30421	13.157	4.89156	-2.74191	-10.5588	12.6139	15.311	11.3514	-13.8794	-2.65208	11.8524	-3.57775	-6.34567	-3.60042	-7.31566	1.61838	-4.62141	3.25284	-1.83639	11.7898	13.7476	5.9575	4.7316	-11.5495	-13.0723	-2.05495	0.627993	3.66381	-9.62629	-1.38546	3.53413	-8.29956	5.73977	5.51662	1.23949	-10.0503	-6.71204	-5.11796	12.0784	-3.42326	-3.58354	1.75376	5.98787	2.54229	0.00406791	3.51779	-2.39752
Abida et al.
Patient ID	TP_2077_Tumor	TP_2078_Tumor	SC_9056_T	SC_9137_Tumor	SC_9139_Tumor	SC_9140_Tumor	SC_9142_Tumor	MO_1469_T	TP_2081_T	SC_9074_T	SC_9086_T	SC_9145_Tumor	SC_9148_Tumor	SC_9153_Tumor	TP_2093_T	TP_2096_T	SC_9156_Tumor	SC_9162_Tumor	SC_9163_Tumor	SC_9165_Tumor	SC_9027_T	SC_9175_T	MO_1492_T	MO_1510_T	MO_1511_T	MO_1514_T	SC_9176_T	SC_9178_T	SC_9146_T	SC_9181_T	SC_9183_T	MO_1482_T	SC_9184_T	SC_9186_T	SC_9187_T	SC_9189_T	SC_9190_T	SC_9192_T	SC_9194_T	MO_1556_T	SC_9069_T	MO_1012.Tumor.Subcutaneous_nodule	MO_1013.Tumor	MO_1014.Tumor	MO_1020.Tumor	MO_1015.Tumor	MO_1040.Tumor	MO_1054.Tumor	MO_1071.Tumor
KDM1A	4.84918	4.33585	5.04159	4.51471	4.01164	3.82374	3.6942	4.8554	3.76648	4.19008	3.55615	3.48429	4.06951	4.67691	4.34445	4.88686	4.76043	4.05402	5.2228	4.77762	3.05682	3.62302	4.77876	4.96312	4.24632	4.74018	3.98435	4.95236	3.39733	4.03091	4.73417	5.47531	3.76404	4.78889	4.42145	4.82412	4.11002	4.23296	4.13802	4.7634	4.10457	5.30571	4.04408	3.76607	3.69571	4.1722	4.13035	4.06523	4.31466
Chipidza TP53 activity score	6.57518	1.45398	2.18689	4.65864	3.10406	-2.19808	-3.32743	-8.07824	-1.96122	-0.841286	7.46793	11.1549	4.34429	-4.80669	-11.0664	-3.63098	-3.25327	-2.19554	-2.65527	-0.900993	8.41017	11.5463	-9.78753	-1.86595	9.77297	-1.17279	1.84831	-7.32433	-6.57372	-5.29593	9.38754	-10.7683	6.02021	10.119	-7.62359	1.51191	-4.5367	-3.39773	-3.69122	-2.18971	5.24929	-4.86854	0.335115	-0.323112	2.51324	17.1749	14.9394	16.7278	16.5189
Beltran et al.
Patient ID	SRR3146714	SRR3146718	SRR3146736	SRR3146747	SRR3146759	SRR3146764	SRR3146769	SRR3146770	SRR3146785	SRR3146797	SRR3146802	SRR3146803	SRR3146824	SRR3146826	SRR3146843	SRR3146848	SRR3146852	SRR3146854	SRR3146857	SRR3146859	SRR3146861	SRR3146870	SRR3146875	SRR3146878	SRR3146881	SRR3146882	SRR3146885	SRR3146891	SRR3146892	SRR3146894	SRR3146897	SRR3146899	SRR3146902	SRR3146908	SRR3146910	SRR3146913	SRR3146914	SRR3146927	SRR3146939	SRR3146941	SRR3146944	SRR3146945	SRR3146950	SRR3146957	SRR3146961	SRR3146974	SRR3146977	SRR3146980	SRR3146981
KDM1A	3.07478	4.28757	3.52158	3.02746	2.34867	1.83992	4.60152	3.24943	3.09363	3.4	4.01717	1.58491	2.28244	4.28702	1.42813	3.23369	3.90787	4.92899	2.62167	3.06019	2.18123	3.71084	1.34328	3.50708	3.48205	2.80673	3.96684	3.31048	2.7015	4.01226	2.65249	2.67463	2.74998	2.93465	3.25856	3.77681	3.84781	4.05996	2.71546	4.27603	2.09985	4.35212	3.38489	4.45783	4.63438	4.12547	2.32156	4.29036	2.52083
Chipidza TP53 activity score	13.3248	-6.68279	-7.15899	9.25499	2.8741	6.97011	-4.27307	1.62825	1.91682	0.310957	-2.06107	-2.29966	-3.64437	-3.68031	4.33698	2.84499	2.10953	-9.18035	9.16758	-3.95702	2.76884	-0.16331	10.4412	-5.16556	-5.797	5.10003	0.0153337	-8.02922	-6.37944	-1.92864	4.69403	-1.56158	-2.77986	-7.81715	4.27449	12.5177	-1.03041	-1.38038	-6.51698	-7.12458	10.0528	1.10035	-9.0439	-3.46441	-6.69334	13.5988	6.03698	4.36252	3.07893
[truncated: 446 more columns]

[truncated: 48 more sheets: Fig 4A, Fig 4B, Fig 4C, Fig 4D, Fig 4E, Fig 4F, Fig 4G, Fig 5A, Fig 5B, Fig 5F, Fig 5G, Fig 6A, Fig 6B, Fig 6C, Fig 6D, Fig 7A and B, Fig 7C, Fig 7D, Fig 7E, Fig 7F …]
